# Supplementary material for: Effect of Water, Sanitation, and Hygiene on the Prevention of Trachoma: A Systematic Review and Meta-Analysis
Source: PLoS Med. 2014 Feb 25;11(2):e1001605. doi: 10.1371/journal.pmed.1001605 (PMC3934994; doi:10.1371/journal.pmed.1001605)
Supplement: Text S3 — Potential confounders controlled for in individual studies. (XLSX) [file pmed.1001605.s004.xlsx]

## Sheet: Sheet1
References by meta-analysis	Covariates included in final model
D to H20 and TF/TI
Abdou A, Nassirou B, Kadri B, Moussa F, Munoz BE, et al. (2007) Prevalence and risk factors for trachoma and ocular Chlamydia trachomatis infection in Niger. Br J Ophthalmol 91: 13-17.	n/a
Ayele B, Gebre T, Moncada J, House JI, Stoller NE, et al. (2011) Risk Factors for Ocular Chlamydia after Three Mass Azithromycin Distributions. PLoS Negl Trop Dis 5.	n/a
Edwards T, Harding-Esch EM, Hailu G, Andreason A, Mabey DC, et al. (2008) Risk factors for active trachoma and Chlamydia trachomatis infection in rural Ethiopia after mass treatment with azithromycin. Trop Med Int Health 13: 556-565.	n/a
Harding-Esch EM, Edwards T, Sillah A, Sarr-Sissoho I, Aryee EA, et al. (2008) Risk factors for active trachoma in The Gambia. Trans R Soc Trop Med Hyg 102: 1255-1262.	n/a
Hoechsmann A, Metcalfe N, Kanjaloti S, Godia H, Mtambo O, et al. (2001) Reduction of trachoma in the absence of antibiotic treatment: evidence from a population-based survey in Malawi. Ophthalmic Epidemiol 8: 145-153.	n/a
Jip NF, King JD, Diallo MO, Miri ES, Hamza AT, et al. (2008) Blinding trachoma in katsina state, Nigeria: population-based prevalence survey in ten local government areas. Ophthalmic Epidemiol 15: 294-302.	Age, gender, ocular discharge, nasal discharge, food on face, flies on face, reported face washing frequency, trash disposal location, household latrine, access to water (year-round), time to fetch water <30 min
Ngondi J, Matthews F, Reacher M, Onsarigo A, Matende I, et al. (2007) Prevalence of risk factors and severity of active trachoma in southern Sudan: an ordinal analysis. Am J Trop Med Hyg 77: 126-132.	n/a
Ngondi J, Matthews F, Reacher M, Baba S, Brayne C, et al. (2008) Associations between active trachoma and community intervention with Antibiotics, Facial cleanliness, and Environmental improvement (A,F,E). PLoS Negl Trop Dis 2: e229.	n/a
Ngondi J, Gebre T, Shargie EB, Graves PM, Ejigsemahu Y, et al. (2008) Risk factors for active trachoma in children and trichiasis in adults: a household survey in Amhara Regional State, Ethiopia. Trans R Soc Trop Med Hyg 102: 432-438.	n/a
Ngondi J, Gebre T, Shargie EB, Adamu L, Teferi T, et al. (2010) Estimation of effects of community intervention with antibiotics, facial cleanliness, and environmental improvement (A,F,E) in five districts of Ethiopia hyperendemic for trachoma. Br J Ophthalmol 94: 278-281.	n/a
Zerihun N (1997) Trachoma in Jimma zone, south western Ethiopia. Trop Med Int Health 2: 1115-1121.	n/a
Ketema K, Tiruneh M, Woldeyohannes D, Muluye D (2012) Active trachoma and associated risk factors among children in Baso Liben District of East Gojjam, Ethiopia. BMC Public Health 12: 1105.	Agro-climate, educational status of HoH, average monthly income, access to water source (minutes), daily average water consumption (liters per head), latrine use, soap use, child facial cleanliness, number of flies on face of child, knowledge of HoH
D to H2O and C. trachomatis infection
Abdou A, Nassirou B, Kadri B, Moussa F, Munoz BE, et al. (2007) Prevalence and risk factors for trachoma and ocular Chlamydia trachomatis infection in Niger. Br J Ophthalmol 91: 13-17.	n/a
Ayele B, Gebre T, Moncada J, House JI, Stoller NE, et al. (2011) Risk Factors for Ocular Chlamydia after Three Mass Azithromycin Distributions. PLoS Negl Trop Dis 5.	n/a
Edwards T, Harding-Esch EM, Hailu G, Andreason A, Mabey DC, et al. (2008) Risk factors for active trachoma and Chlamydia trachomatis infection in rural Ethiopia after mass treatment with azithromycin. Trop Med Int Health 13: 556-565.	n/a
West SK, Rapoza P, Munoz B, Katala S, Taylor HR (1991) Epidemiology of ocular chlamydial infection in a trachoma-hyperendemic area. J Infect Dis 163: 752-756.	n/a
Sanitation Access and TF/TI
Abdou A, Nassirou B, Kadri B, Moussa F, Munoz BE, et al. (2007) Prevalence and risk factors for trachoma and ocular Chlamydia trachomatis infection in Niger. Br J Ophthalmol 91: 13-17.	n/a
Amza A, Kadri B, Nassirou B, Stoller NE, Yu SN, et al. (2012) Community risk factors for ocular Chlamydia infection in Niger: pre-treatment results from a cluster-randomized trachoma trial. PLoS Negl Trop Dis 6: e1586.	n/a
Ayele B, Gebre T, Moncada J, House JI, Stoller NE, et al. (2011) Risk Factors for Ocular Chlamydia after Three Mass Azithromycin Distributions. PLoS Negl Trop Dis 5.	n/a
Bailey R, Downes B, Downes R, Mabey D (1991) Trachoma and water use; a case control study in a Gambian village. Trans R Soc Trop Med Hyg 85: 824-828.	n/a
Cajas-Monson LC, Mkocha H, Munoz B, Quinn TC, Gaydos CA, et al. (2011) Risk factors for ocular infection with Chlamydia trachomatis in children 6 months following mass treatment in Tanzania. PLoS Negl Trop Dis 5: e978.	n/a
Edwards T, Harding-Esch EM, Hailu G, Andreason A, Mabey DC, et al. (2008) Risk factors for active trachoma and Chlamydia trachomatis infection in rural Ethiopia after mass treatment with azithromycin. Trop Med Int Health 13: 556-565.	n/a
Ejigu M, Kariuki MM, Ilako DR, Gelaw Y (2013) Rapid trachoma assessment in kersa district, southwest ethiopia. Ethiop J Health Sci 23: 1-9.	n/a
Faye M, Kuper H, Dineen B, Bailey R (2006) Rapid assessment for prioritisation of trachoma control at community level in one district of the Kaolack Region, Senegal. Trans R Soc Trop Med Hyg 100: 149-157.	n/a
Golovaty I, Jones L, Gelaye B, Tilahun M, Belete H, et al. (2009) Access to water source, latrine facilities and other risk factors of active trachoma in Ankober, Ethiopia. PLoS One 4: e6702.	n/a
Harding-Esch EM, Edwards T, Sillah A, Sarr-Sissoho I, Aryee EA, et al. (2008) Risk factors for active trachoma in The Gambia. Trans R Soc Trop Med Hyg 102: 1255-1262.	Child age, ocular and nasal discharge, another child in the household with active trachoma and occupation.
Hassan A, Ngondi JM, King JD, Elshafie BE, Ginaid GA, et al. (2011) The prevalence of blinding trachoma in northern states of Sudan. PLoS Negl Trop Dis 5.	Increasing household size (per additional person), HoH with no formal education, reported child face washing of 2 or more times per day, keeping livestock in compound, owning a television
Jip NF, King JD, Diallo MO, Miri ES, Hamza AT, et al. (2008) Blinding trachoma in katsina state, Nigeria: population-based prevalence survey in ten local government areas. Ophthalmic Epidemiol 15: 294-302.	Age, gender, ocular discharge, nasal discharge, food on face, flies on face, reported face washing frequency, trash disposal location, household latrine, access to water (year-round), time to fetch water <30 min
Katz J, West KP, Jr., Khatry SK, LeClerq SC, Pradhan EK, et al. (1996) Prevalence and risk factors for trachoma in Sarlahi district, Nepal. Br J Ophthalmol 80: 1037-1041.	n/a
Luna EJ, Medina NH, Oliveira MB, de Barros OM, Vranjac A, et al. (1992) Epidemiology of trachoma in Bebedouro State of Sao Paulo, Brazil: prevalence and risk factors. Int J Epidemiol 21: 169-177.	n/a
Mesfin MM, de la Camera J, Tareke IG, Amanual G, Araya T, et al. (2006) A community-based trachoma survey: prevalence and risk factors in the Tigray region of northern Ethiopia. Ophthalmic Epidemiol 13: 173-181.	Cluster effects (using Huber-White sandwich estimator), sex, age, literacy, rural residence, latrine presence, open field waste disposal, chimney in kitchen, number of days since last face wash, use of soap in face washing (not often), time spent (min) in fetching water per day
Mpyet C, Goyol M, Ogoshi C (2010) Personal and environmental risk factors for active trachoma in children in Yobe state, north-eastern Nigeria. Trop Med Int Health 15: 168-172.	Facial cleanliness, flies on face, refuse in compound, no toilet in compound
Mpyet C, Lass BD, Yahaya HB, Solomon AW (2012) Prevalence of and risk factors for trachoma in kano state, Nigeria. PLoS One 7: e40421.	Sex, facial cleanliness, animal dung in compound, volume of water available for washing, flies on face, trash in compound, toilet in compound.
Ngondi J, Matthews F, Reacher M, Onsarigo A, Matende I, et al. (2007) Prevalence of risk factors and severity of active trachoma in southern Sudan: an ordinal analysis. Am J Trop Med Hyg 77: 126-132.	n/a
Ngondi J, Matthews F, Reacher M, Baba S, Brayne C, et al. (2008) Associations between active trachoma and community intervention with Antibiotics, Facial cleanliness, and Environmental improvement (A,F,E). PLoS Negl Trop Dis 2: e229.	n/a
Ngondi J, Gebre T, Shargie EB, Graves PM, Ejigsemahu Y, et al. (2008) Risk factors for active trachoma in children and trichiasis in adults: a household survey in Amhara Regional State, Ethiopia. Trans R Soc Trop Med Hyg 102: 432-438.	n/a
Ngondi J, Gebre T, Shargie EB, Adamu L, Teferi T, et al. (2010) Estimation of effects of community intervention with antibiotics, facial cleanliness, and environmental improvement (A,F,E) in five districts of Ethiopia hyperendemic for trachoma. Br J Ophthalmol 94: 278-281.	n/a
Regassa K, Teshome T (2004) Trachoma among adults in Damot Gale District, South Ethiopia. Ophthalmic Epidemiol 11: 9-16.	n/a
Schemann JF, Sacko D, Malvy D, Momo G, Traore L, et al. (2002) Risk factors for trachoma in Mali. Int J Epidemiol 31: 194-201.	<500 inhabitants in village, distance to medical centre, flies on face, dirty face, well inside house, mother's education level, >1 bath a day, >1 face wash a day, use of soap, latrine, individual wealth proxy, region
Schemann JF, Guinot C, Ilboudo L, Momo G, Ko B, et al. (2003) Trachoma, flies and environmental factors in Burkina Faso. Trans R Soc Trop Med Hyg 97: 63-68.	n/a
Schemann JF, Guinot C, Traore L, Zefack G, Dembele M, et al. (2007) Longitudinal evaluation of three azithromycin distribution strategies for treatment of trachoma in a sub-Saharan African country, Mali. Acta Trop 101: 40-53.	n/a
Zerihun N (1997) Trachoma in Jimma zone, south western Ethiopia. Trop Med Int Health 2: 1115-1121.	n/a
Sanitation Access and C. trachomatis infection
Abdou A, Nassirou B, Kadri B, Moussa F, Munoz BE, et al. (2007) Prevalence and risk factors for trachoma and ocular Chlamydia trachomatis infection in Niger. Br J Ophthalmol 91: 13-17.	n/a
Ayele B, Gebre T, Moncada J, House JI, Stoller NE, et al. (2011) Risk Factors for Ocular Chlamydia after Three Mass Azithromycin Distributions. PLoS Negl Trop Dis 5.	n/a
Burton MJ, Holland MJ, Makalo P, Aryee EA, Alexander ND, et al. (2005) Re-emergence of Chlamydia trachomatis infection after mass antibiotic treatment of a trachoma-endemic Gambian community: a longitudinal study. Lancet 365: 1321-1328.	Compound level clustering, age, presence of TF/TI, presence of another individual with TF/TI in compound, ocular discharge, no latrine access, infection load >200 omp1 copies per swab at previous assessment, travel after first assessment.
Harding-Esch EM, Edwards T, Mkocha H, Munoz B, Holland MJ, et al. (2010) Trachoma prevalence and associated risk factors in the gambia and Tanzania: baseline results of a cluster randomised controlled trial. PLoS Negl Trop Dis 4: e861.	n/a
Sallam TA, Raja'a YA, Al-Zubiery TK, Al-Shaibani KS, Al-Shamiri AA, et al. (2003) Chlamydia trachomatis infections among Yemeni school pupils in relation to environmental conditions. Saudi Med J 24: 84-87.	n/a
Edwards T, Harding-Esch EM, Hailu G, Andreason A, Mabey DC, et al. (2008) Risk factors for active trachoma and Chlamydia trachomatis infection in rural Ethiopia after mass treatment with azithromycin. Trop Med Int Health 13: 556-565.	n/a
Sanitation Use and TF/TI
Cruz AA, Medina NH, Ibrahim MM, Souza RM, Gomes UA, et al. (2008) Prevalence of trachoma in a population of the upper Rio Negro basin and risk factors for active disease. Ophthalmic Epidemiol 15: 272-278.	Age, ocular discharge
Cumberland P, Hailu G, Todd J (2005) Active trachoma in children aged three to nine years in rural communities in Ethiopia: prevalence, indicators and risk factors. Trans R Soc Trop Med Hyg 99: 120-127.	Frequency of washing, disposal of waste and animal faeces, number of children, frequency of washing children
Edwards T, Harding-Esch EM, Hailu G, Andreason A, Mabey DC, et al. (2008) Risk factors for active trachoma and Chlamydia trachomatis infection in rural Ethiopia after mass treatment with azithromycin. Trop Med Int Health 13: 556-565.	n/a
Faye M, Kuper H, Dineen B, Bailey R (2006) Rapid assessment for prioritisation of trachoma control at community level in one district of the Kaolack Region, Senegal. Trans R Soc Trop Med Hyg 100: 149-157.	n/a
Montgomery MA, Desai MM, Elimelech M (2010) Assessment of latrine use and quality and association with risk of trachoma in rural Tanzania. Trans R Soc Trop Med Hyg 104: 283-289.	Completion of primary school, wealth, access to water, number of children aged <10 years, presence of garbage pit, and cattle ownership
Polack S, Kuper H, Solomon AW, Massae PA, Abuelo C, et al. (2006) The relationship between prevalence of active trachoma, water availability and its use in a Tanzanian village. Trans R Soc Trop Med Hyg 100: 1075-1083.	n/a
Clean face and TF/TI
Abdou A, Nassirou B, Kadri B, Moussa F, Munoz BE, et al. (2007) Prevalence and risk factors for trachoma and ocular Chlamydia trachomatis infection in Niger. Br J Ophthalmol 91: 13-17.	Age, sex, number of children, facial cleanliness status, flies on face, garbage inside compound, clustering
Bailey R, Downes B, Downes R, Mabey D (1991) Trachoma and water use; a case control study in a Gambian village. Trans R Soc Trop Med Hyg 85: 824-828.	n/a
Cruz AA, Medina NH, Ibrahim MM, Souza RM, Gomes UA, et al. (2008) Prevalence of trachoma in a population of the upper Rio Negro basin and risk factors for active disease. Ophthalmic Epidemiol 15: 272-278.	n/a
Ejigu M, Kariuki MM, Ilako DR, Gelaw Y (2013) Rapid trachoma assessment in kersa district, southwest ethiopia. Ethiop J Health Sci 23: 1-9.	n/a
Faye M, Kuper H, Dineen B, Bailey R (2006) Rapid assessment for prioritisation of trachoma control at community level in one district of the Kaolack Region, Senegal. Trans R Soc Trop Med Hyg 100: 149-157.	Age, dirty face, flies on face, amount of water used to bathe child, times washed face per day, soap used in face washing, cattle kept in household
Golovaty I, Jones L, Gelaye B, Tilahun M, Belete H, et al. (2009) Access to water source, latrine facilities and other risk factors of active trachoma in Ankober, Ethiopia. PLoS One 4: e6702.	Age, gender, parental literacy, facial cleanliness, presence of fly-eye contact, access to latrine, source of water
Hagi M, Schemann JF, Mauny F, Momo G, Sacko D, et al. (2010) Active trachoma among children in Mali: Clustering and environmental risk factors. PLoS Negl Trop Dis 4: e583.	Age, dirty face, flies on face, wiping after washing, radio ownership, motorcycle ownership, presence of women's association in village, maximum average temperature, sunshine fraction, number of rainy days in average month, average mean temperature
Harding-Esch EM, Edwards T, Sillah A, Sarr-Sissoho I, Aryee EA, et al. (2008) Risk factors for active trachoma in The Gambia. Trans R Soc Trop Med Hyg 102: 1255-1262.	Child age, ocular and nasal discharge, another child in the household with active trachoma and occupation.
Jip NF, King JD, Diallo MO, Miri ES, Hamza AT, et al. (2008) Blinding trachoma in katsina state, Nigeria: population-based prevalence survey in ten local government areas. Ophthalmic Epidemiol 15: 294-302.	n/a
Koizumi IK, Medina NH, D'Amaral RKK, Morimoto WTM, Caligaris LSA, et al. (2005) Prevalence of trachoma in preschool and schoolchildren in the city of Sao Paulo. Revista de Saude Publica 39: 937-942.	n/a
Mpyet C, Goyol M, Ogoshi C (2010) Personal and environmental risk factors for active trachoma in children in Yobe state, north-eastern Nigeria. Trop Med Int Health 15: 168-172.	Facial cleanliness, flies on face, refuse in compound, no toilet in compound
Mpyet C, Lass BD, Yahaya HB, Solomon AW (2012) Prevalence of and risk factors for trachoma in kano state, Nigeria. PLoS One 7: e40421.	Sex, facial cleanliness, animal dung in compound, volume of water available for washing, flies on face, trash in compound, toilet in compound.
Ngondi J, Matthews F, Reacher M, Onsarigo A, Matende I, et al. (2007) Prevalence of risk factors and severity of active trachoma in southern Sudan: an ordinal analysis. Am J Trop Med Hyg 77: 126-132.	n/a
Ngondi J, Matthews F, Reacher M, Baba S, Brayne C, et al. (2008) Associations between active trachoma and community intervention with Antibiotics, Facial cleanliness, and Environmental improvement (A,F,E). PLoS Negl Trop Dis 2: e229.	n/a
Ngondi J, Gebre T, Shargie EB, Adamu L, Teferi T, et al. (2010) Estimation of effects of community intervention with antibiotics, facial cleanliness, and environmental improvement (A,F,E) in five districts of Ethiopia hyperendemic for trachoma. Br J Ophthalmol 94: 278-281.	n/a
Roba AA, Patel D, Zondervan M (2012) Risk of trachoma in a SAFE intervention area. Int Ophthalmol: 1-7.	Clean face, education, age, antibiotic use (two/three times vs. once or never), altitude, family size
Schemann JF, Sacko D, Malvy D, Momo G, Traore L, et al. (2002) Risk factors for trachoma in Mali. Int J Epidemiol 31: 194-201.	<500 inhabitants in village, distance to medical centre, flies on face, dirty face, well inside house, mother's education level, >1 bath a day, >1 face wash a day, use of soap, latrine, individual wealth proxy, region
Schemann JF, Guinot C, Ilboudo L, Momo G, Ko B, et al. (2003) Trachoma, flies and environmental factors in Burkina Faso. Trans R Soc Trop Med Hyg 97: 63-68.	Age, gender, presence of flies, dirty face, daily bath, garbage inside, stable inside, cattle
Schemann JF, Guinot C, Traore L, Zefack G, Dembele M, et al. (2007) Longitudinal evaluation of three azithromycin distribution strategies for treatment of trachoma in a sub-Saharan African country, Mali. Acta Trop 101: 40-53.	n/a
Schemann JF, Laffly D, Sacko D, Zephak G, Malvy D (2007) Trichiasis and geoclimatic factors in Mali. Trans R Soc Trop Med Hyg 101: 996-1003.	n/a
Taylor HR, West SK, Mmbaga BB, Katala SJ, Turner V, et al. (1989) Hygiene factors and increased risk of trachoma in central Tanzania. Archives of ophthalmology 107: 1821-1825.	Age, sex, unclean face, handkerchief use, towel use, cooking fire in sleeping room, traditional beliefs, presence of flies, cattle herding, >30 min to water source, latrine presence.
Vinke C, Lonergan S (2011) Social and environmental risk factors for trachoma: a mixed methods approach in the Kembata Zone of southern Ethiopia. Can J Dev Stud 32: 254-268.	Age, facial cleanliness, household expenses.
West SK, Rapoza P, Munoz B, Katala S, Taylor HR (1991) Epidemiology of ocular chlamydial infection in a trachoma-hyperendemic area. J Infect Dis 163: 752-756.	n/a
West SK, Congdon N, Katala S, Mele L (1991) Facial cleanliness and risk of trachoma in families. Archives of ophthalmology 109: 855-857.	n/a
No ocular discharge and TF/TI
Amza A, Kadri B, Nassirou B, Stoller NE, Yu SN, et al. (2012) Community risk factors for ocular Chlamydia infection in Niger: pre-treatment results from a cluster-randomized trachoma trial. PLoS Negl Trop Dis 6: e1586.	n/a
Ayele B, Gebre T, Moncada J, House JI, Stoller NE, et al. (2011) Risk Factors for Ocular Chlamydia after Three Mass Azithromycin Distributions. PLoS Negl Trop Dis 5.	Age, gender, ocular discharge, any visitors in the past month
Cruz AA, Medina NH, Ibrahim MM, Souza RM, Gomes UA, et al. (2008) Prevalence of trachoma in a population of the upper Rio Negro basin and risk factors for active disease. Ophthalmic Epidemiol 15: 272-278.	n/a
Cumberland P, Hailu G, Todd J (2005) Active trachoma in children aged three to nine years in rural communities in Ethiopia: prevalence, indicators and risk factors. Trans R Soc Trop Med Hyg 99: 120-127.	Frequency of washing, disposal of waste and animal faeces, number of children, frequency of washing children
Edwards T, Harding-Esch EM, Hailu G, Andreason A, Mabey DC, et al. (2008) Risk factors for active trachoma and Chlamydia trachomatis infection in rural Ethiopia after mass treatment with azithromycin. Trop Med Int Health 13: 556-565.	Age, ocular discharge, flies on eyes, clustering
Harding-Esch EM, Edwards T, Sillah A, Sarr-Sissoho I, Aryee EA, et al. (2008) Risk factors for active trachoma in The Gambia. Trans R Soc Trop Med Hyg 102: 1255-1262.	Child age, ocular and nasal discharge, another child in the household with active trachoma and occupation.
Jip NF, King JD, Diallo MO, Miri ES, Hamza AT, et al. (2008) Blinding trachoma in katsina state, Nigeria: population-based prevalence survey in ten local government areas. Ophthalmic Epidemiol 15: 294-302.	Age, gender, ocular discharge, nasal discharge, food on face, flies on face, reported face washing frequency, trash disposal location, household latrine, access to water (year-round), time to fetch water <30 min
King JD, Ngondi J, Kasten J, Diallo MO, Zhu H, et al. (2011) Randomised trial of face-washing to develop a standard definition of a clean face for monitoring trachoma control programmes. Trans R Soc Trop Med Hyg 105: 7-16.	Country, sex, age, ocular discharge, nasal discharge, food on face, flies on face
Ngondi J, Gebre T, Shargie EB, Graves PM, Ejigsemahu Y, et al. (2008) Risk factors for active trachoma in children and trichiasis in adults: a household survey in Amhara Regional State, Ethiopia. Trans R Soc Trop Med Hyg 102: 432-438.	n/a
West SK, Congdon N, Katala S, Mele L (1991) Facial cleanliness and risk of trachoma in families. Archives of ophthalmology 109: 855-857.	n/a
No nasal discharge and TF/TI
Amza A, Kadri B, Nassirou B, Stoller NE, Yu SN, et al. (2012) Community risk factors for ocular Chlamydia infection in Niger: pre-treatment results from a cluster-randomized trachoma trial. PLoS Negl Trop Dis 6: e1586.	n/a
Ayele B, Gebre T, Moncada J, House JI, Stoller NE, et al. (2011) Risk Factors for Ocular Chlamydia after Three Mass Azithromycin Distributions. PLoS Negl Trop Dis 5.	n/a
Cumberland P, Hailu G, Todd J (2005) Active trachoma in children aged three to nine years in rural communities in Ethiopia: prevalence, indicators and risk factors. Trans R Soc Trop Med Hyg 99: 120-127.	n/a
Edwards T, Harding-Esch EM, Hailu G, Andreason A, Mabey DC, et al. (2008) Risk factors for active trachoma and Chlamydia trachomatis infection in rural Ethiopia after mass treatment with azithromycin. Trop Med Int Health 13: 556-565.	Age, ocular discharge, flies on eyes, clustering
Gower EW, Solomon AW, Burton MJ, Aguirre A, Munoz B, et al. (2006) Chlamydial positivity of nasal discharge at baseline is associated with ocular chlamydial positivity 2 months following azithromycin treatment. Invest Ophthalmol Vis Sci 47: 4767-4771.	n/a
Edwards T, Harding-Esch EM, Hailu G, Andreason A, Mabey DC, et al. (2008) Risk factors for active trachoma and Chlamydia trachomatis infection in rural Ethiopia after mass treatment with azithromycin. Trop Med Int Health 13: 556-565.	Age, ocular discharge, flies on eyes, clustering
Jip NF, King JD, Diallo MO, Miri ES, Hamza AT, et al. (2008) Blinding trachoma in katsina state, Nigeria: population-based prevalence survey in ten local government areas. Ophthalmic Epidemiol 15: 294-302.	Age, gender, ocular discharge, nasal discharge, food on face, flies on face, reported face washing frequency, trash disposal location, household latrine, access to water (year-round), time to fetch water <30 min
Ngondi J, Gebre T, Shargie EB, Graves PM, Ejigsemahu Y, et al. (2008) Risk factors for active trachoma in children and trichiasis in adults: a household survey in Amhara Regional State, Ethiopia. Trans R Soc Trop Med Hyg 102: 432-438.	n/a
West SK, Congdon N, Katala S, Mele L (1991) Facial cleanliness and risk of trachoma in families. Archives of ophthalmology 109: 855-857.	n/a
No ocular discharge and C. trachomatis infection
Ayele B, Gebre T, Moncada J, House JI, Stoller NE, et al. (2011) Risk Factors for Ocular Chlamydia after Three Mass Azithromycin Distributions. PLoS Negl Trop Dis 5.	Age, gender, ocular discharge, any visitors in the past month
Burton MJ, Holland MJ, Makalo P, Aryee EA, Alexander ND, et al. (2005) Re-emergence of Chlamydia trachomatis infection after mass antibiotic treatment of a trachoma-endemic Gambian community: a longitudinal study. Lancet 365: 1321-1328.	Compound level clustering, age, presence of TF/TI, presence of another individual with TF/TI in compound, ocular discharge, no latrine access, infection load >200 omp1 copies per swab at previous assessment, travel after first assessment.
Edwards T, Harding-Esch EM, Hailu G, Andreason A, Mabey DC, et al. (2008) Risk factors for active trachoma and Chlamydia trachomatis infection in rural Ethiopia after mass treatment with azithromycin. Trop Med Int Health 13: 556-565.	Age, ocular discharge, flies on eyes, clustering
Harding-Esch EM, Edwards T, Mkocha H, Munoz B, Holland MJ, et al. (2010) Trachoma prevalence and associated risk factors in the gambia and Tanzania: baseline results of a cluster randomised controlled trial. PLoS Negl Trop Dis 4: e861.	Age, sex, ocular discharge, nasal discharge, time to water <30 min, latrine access
No nasal discharge and C. trachomatis infection
Ayele B, Gebre T, Moncada J, House JI, Stoller NE, et al. (2011) Risk Factors for Ocular Chlamydia after Three Mass Azithromycin Distributions. PLoS Negl Trop Dis 5.	n/a
Burton MJ, Holland MJ, Makalo P, Aryee EA, Alexander ND, et al. (2005) Re-emergence of Chlamydia trachomatis infection after mass antibiotic treatment of a trachoma-endemic Gambian community: a longitudinal study. Lancet 365: 1321-1328.	n/a
Edwards T, Harding-Esch EM, Hailu G, Andreason A, Mabey DC, et al. (2008) Risk factors for active trachoma and Chlamydia trachomatis infection in rural Ethiopia after mass treatment with azithromycin. Trop Med Int Health 13: 556-565.	Age, ocular discharge, flies on eyes, clustering
Harding-Esch EM, Edwards T, Mkocha H, Munoz B, Holland MJ, et al. (2010) Trachoma prevalence and associated risk factors in the gambia and Tanzania: baseline results of a cluster randomised controlled trial. PLoS Negl Trop Dis 4: e861.	Age, sex, ocular discharge, nasal discharge, time to water <30 min, latrine access
Face washing at least twice daily and TF/TI
Faye M, Kuper H, Dineen B, Bailey R (2006) Rapid assessment for prioritisation of trachoma control at community level in one district of the Kaolack Region, Senegal. Trans R Soc Trop Med Hyg 100: 149-157.	Age, dirty face, flies on face, amount of water used to bathe child, times washed face per day, soap used in face washing, cattle kept in household
Hassan A, Ngondi JM, King JD, Elshafie BE, Ginaid GA, et al. (2011) The prevalence of blinding trachoma in northern states of Sudan. PLoS Negl Trop Dis 5.	Increasing household size (per additional person), HoH with no formal education, reported child face washing of 2 or more times per day, keeping livestock in compound, owning a television
Jip NF, King JD, Diallo MO, Miri ES, Hamza AT, et al. (2008) Blinding trachoma in katsina state, Nigeria: population-based prevalence survey in ten local government areas. Ophthalmic Epidemiol 15: 294-302.	Age, gender, ocular discharge, nasal discharge, food on face, flies on face, reported face washing frequency, trash disposal location, household latrine, access to water (year-round), time to fetch water <30 min
Ngondi J, Matthews F, Reacher M, Onsarigo A, Matende I, et al. (2007) Prevalence of risk factors and severity of active trachoma in southern Sudan: an ordinal analysis. Am J Trop Med Hyg 77: 126-132.	n/a
Ngondi J, Matthews F, Reacher M, Baba S, Brayne C, et al. (2008) Associations between active trachoma and community intervention with Antibiotics, Facial cleanliness, and Environmental improvement (A,F,E). PLoS Negl Trop Dis 2: e229.	n/a
Ngondi J, Gebre T, Shargie EB, Adamu L, Teferi T, et al. (2010) Estimation of effects of community intervention with antibiotics, facial cleanliness, and environmental improvement (A,F,E) in five districts of Ethiopia hyperendemic for trachoma. Br J Ophthalmol 94: 278-281.	n/a
Polack S, Kuper H, Solomon AW, Massae PA, Abuelo C, et al. (2006) The relationship between prevalence of active trachoma, water availability and its use in a Tanzanian village. Trans R Soc Trop Med Hyg 100: 1075-1083.	n/a
Schemann JF, Guinot C, Ilboudo L, Momo G, Ko B, et al. (2003) Trachoma, flies and environmental factors in Burkina Faso. Trans R Soc Trop Med Hyg 97: 63-68.	n/a
Face washing at least once daily and TF/TI
Edwards T, Harding-Esch EM, Hailu G, Andreason A, Mabey DC, et al. (2008) Risk factors for active trachoma and Chlamydia trachomatis infection in rural Ethiopia after mass treatment with azithromycin. Trop Med Int Health 13: 556-565.	n/a
Faye M, Kuper H, Dineen B, Bailey R (2006) Rapid assessment for prioritisation of trachoma control at community level in one district of the Kaolack Region, Senegal. Trans R Soc Trop Med Hyg 100: 149-157.	Age, dirty face, flies on face, amount of water used to bathe child, times washed face per day, soap used in face washing, cattle kept in household
Mesfin MM, de la Camera J, Tareke IG, Amanual G, Araya T, et al. (2006) A community-based trachoma survey: prevalence and risk factors in the Tigray region of northern Ethiopia. Ophthalmic Epidemiol 13: 173-181.	n/a
Ngondi J, Matthews F, Reacher M, Onsarigo A, Matende I, et al. (2007) Prevalence of risk factors and severity of active trachoma in southern Sudan: an ordinal analysis. Am J Trop Med Hyg 77: 126-132.	n/a
Regassa K, Teshome T (2004) Trachoma among adults in Damot Gale District, South Ethiopia. Ophthalmic Epidemiol 11: 9-16.	n/a
Schemann JF, Sacko D, Malvy D, Momo G, Traore L, et al. (2002) Risk factors for trachoma in Mali. Int J Epidemiol 31: 194-201.	<500 inhabitants in village, distance to medical centre, flies on face, dirty face, well inside house, mother's education level, >1 bath a day, >1 face wash a day, use of soap, latrine, individual wealth proxy, region
Bathing at least once daily and TF/TI
Cumberland P, Hailu G, Todd J (2005) Active trachoma in children aged three to nine years in rural communities in Ethiopia: prevalence, indicators and risk factors. Trans R Soc Trop Med Hyg 99: 120-127.	Frequency of washing, disposal of waste and animal faeces, number of children, frequency of washing children
Schemann JF, Sacko D, Malvy D, Momo G, Traore L, et al. (2002) Risk factors for trachoma in Mali. Int J Epidemiol 31: 194-201.	<500 inhabitants in village, distance to medical centre, flies on face, dirty face, well inside house, mother's education level, >1 bath a day, >1 face wash a day, use of soap, latrine, individual wealth proxy, region
Schemann JF, Guinot C, Ilboudo L, Momo G, Ko B, et al. (2003) Trachoma, flies and environmental factors in Burkina Faso. Trans R Soc Trop Med Hyg 97: 63-68.	Age, gender, presence of flies, dirty face, daily bath, garbage inside, stable inside, cattle
Schemann JF, Guinot C, Traore L, Zefack G, Dembele M, et al. (2007) Longitudinal evaluation of three azithromycin distribution strategies for treatment of trachoma in a sub-Saharan African country, Mali. Acta Trop 101: 40-53.	n/a
Towel use and TF/TI
Cruz AA, Medina NH, Ibrahim MM, Souza RM, Gomes UA, et al. (2008) Prevalence of trachoma in a population of the upper Rio Negro basin and risk factors for active disease. Ophthalmic Epidemiol 15: 272-278.	n/a
Faye M, Kuper H, Dineen B, Bailey R (2006) Rapid assessment for prioritisation of trachoma control at community level in one district of the Kaolack Region, Senegal. Trans R Soc Trop Med Hyg 100: 149-157.	n/a
Hagi M, Schemann JF, Mauny F, Momo G, Sacko D, et al. (2010) Active trachoma among children in Mali: Clustering and environmental risk factors. PLoS Negl Trop Dis 4: e583.	Age, dirty face, flies on face, wiping after washing, radio ownership, motorcycle ownership, presence of women's association in village, maximum average temperature, sunshine fraction, number of rainy days in average month, average mean temperature
Schemann JF, Sacko D, Malvy D, Momo G, Traore L, et al. (2002) Risk factors for trachoma in Mali. Int J Epidemiol 31: 194-201.	<500 inhabitants in village, distance to medical centre, flies on face, dirty face, well inside house, mother's education level, >1 bath a day, >1 face wash a day, use of soap, latrine, individual wealth proxy, region
Taylor HR, West SK, Mmbaga BB, Katala SJ, Turner V, et al. (1989) Hygiene factors and increased risk of trachoma in central Tanzania. Archives of ophthalmology 107: 1821-1825.	Age, sex, unclean face, handkerchief use, towel use, cooking fire in sleeping room, traditional beliefs, presence of flies, cattle herding, >30 min to water source
Soap use and TF/TI
Bailey R, Downes B, Downes R, Mabey D (1991) Trachoma and water use; a case control study in a Gambian village. Trans R Soc Trop Med Hyg 85: 824-828.	n/a
Faye M, Kuper H, Dineen B, Bailey R (2006) Rapid assessment for prioritisation of trachoma control at community level in one district of the Kaolack Region, Senegal. Trans R Soc Trop Med Hyg 100: 149-157.	Age, dirty face, flies on face, amount of water used to bathe child, times washed face per day, soap used in face washing, cattle kept in household
Guraksin A, Gullulu G (1997) Prevalence of trachoma in eastern Turkey. Int J Epidemiol 26: 436-442.	n/a
Mesfin MM, de la Camera J, Tareke IG, Amanual G, Araya T, et al. (2006) A community-based trachoma survey: prevalence and risk factors in the Tigray region of northern Ethiopia. Ophthalmic Epidemiol 13: 173-181.	Cluster effects (using Huber-White sandwich estimator), sex, age, literacy, rural residence, latrine presence, open field waste disposal, chimney in kitchen, number of days since last face wash, use of soap in face washing (not often), time spent (min) in fetching water per day
Schemann JF, Sacko D, Malvy D, Momo G, Traore L, et al. (2002) Risk factors for trachoma in Mali. Int J Epidemiol 31: 194-201.	<500 inhabitants in village, distance to medical centre, flies on face, dirty face, well inside house, mother's education level, >1 bath a day, >1 face wash a day, use of soap, latrine, individual wealth proxy, region
Ketema K, Tiruneh M, Woldeyohannes D, Muluye D (2012) Active trachoma and associated risk factors among children in Baso Liben District of East Gojjam, Ethiopia. BMC Public Health 12: 1105.	Agro-climate, educational status of HoH, average monthly income, access to water source (minutes), daily average water consumption (liters per head), latrine use, soap use, child facial cleanliness, number of flies on face of child, knowledge of HoH
