# Supplementary material for: Effect of Water, Sanitation, and Hygiene on the Prevention of Trachoma: A Systematic Review and Meta-Analysis
Source: PLoS Med. 2014 Feb 25;11(2):e1001605. doi: 10.1371/journal.pmed.1001605 (PMC3934994; doi:10.1371/journal.pmed.1001605)
Supplement: Text S4 — Study quality grade by meta-analysis. (XLSX) [file pmed.1001605.s005.xlsx]

## Sheet: Water
Reference	PCR/infection assessed? (+1)	Risk factor observed directly? (+1)	Quasi-experimental design (intervention: control, matched control, before/after) (+1)	Experimental design (RCT or CRT) (+1)	Purposively calculated sample size to address trachoma as key outcome of WASH characteristics (+1)	Attempted to control for confounding (+1)	Other strengths (+1)	Other limitations (-1)	Score
D to H20 and TF/TI
Abdou A, Nassirou B, Kadri B, Moussa F, Munoz BE, et al. (2007) Prevalence and risk factors for trachoma and ocular Chlamydia trachomatis infection in Niger. Br J Ophthalmol 91: 13-17.	0	0	0	0	0	0	0	0	0
Ayele B, Gebre T, Moncada J, House JI, Stoller NE, et al. (2011) Risk Factors for Ocular Chlamydia after Three Mass Azithromycin Distributions. PLoS Negl Trop Dis 5.	0	0	0	0	0	0	0	0	0
Edwards T, Harding-Esch EM, Hailu G, Andreason A, Mabey DC, et al. (2008) Risk factors for active trachoma and Chlamydia trachomatis infection in rural Ethiopia after mass treatment with azithromycin. Trop Med Int Health 13: 556-565.	0	0	0	0	0	0	0	0	0
Harding-Esch EM, Edwards T, Sillah A, Sarr-Sissoho I, Aryee EA, et al. (2008) Risk factors for active trachoma in The Gambia. Trans R Soc Trop Med Hyg 102: 1255-1262.	0	0	0	0	0	0	0	0	0
Hoechsmann A, Metcalfe N, Kanjaloti S, Godia H, Mtambo O, et al. (2001) Reduction of trachoma in the absence of antibiotic treatment: evidence from a population-based survey in Malawi. Ophthalmic Epidemiol 8: 145-153.	0	0	0	0	0	0	0	0	0
Jip NF, King JD, Diallo MO, Miri ES, Hamza AT, et al. (2008) Blinding trachoma in katsina state, Nigeria: population-based prevalence survey in ten local government areas. Ophthalmic Epidemiol 15: 294-302.	0	0	0	0	0	1	0	0	1
Ngondi J, Matthews F, Reacher M, Onsarigo A, Matende I, et al. (2007) Prevalence of risk factors and severity of active trachoma in southern Sudan: an ordinal analysis. Am J Trop Med Hyg 77: 126-132.	0	0	0	0	0	0	0	0	0
Ngondi J, Matthews F, Reacher M, Baba S, Brayne C, et al. (2008) Associations between active trachoma and community intervention with Antibiotics, Facial cleanliness, and Environmental improvement (A,F,E). PLoS Negl Trop Dis 2: e229.	0	0	0	0	0	0	0	0	0
Ngondi J, Gebre T, Shargie EB, Graves PM, Ejigsemahu Y, et al. (2008) Risk factors for active trachoma in children and trichiasis in adults: a household survey in Amhara Regional State, Ethiopia. Trans R Soc Trop Med Hyg 102: 432-438.	0	0	0	0	0	0	0	0	0
Ngondi J, Gebre T, Shargie EB, Adamu L, Teferi T, et al. (2010) Estimation of effects of community intervention with antibiotics, facial cleanliness, and environmental improvement (A,F,E) in five districts of Ethiopia hyperendemic for trachoma. Br J Ophthalmol 94: 278-281.	0	0	0	0	0	0	0	0	0
Zerihun N (1997) Trachoma in Jimma zone, south western Ethiopia. Trop Med Int Health 2: 1115-1121.	0	0	0	0	0	0	0	0	0
Ketema K, Tiruneh M, Woldeyohannes D, Muluye D (2012) Active trachoma and associated risk factors among children in Baso Liben District of East Gojjam, Ethiopia. BMC Public Health 12: 1105.	0	0	0	0	0	1	0	0	1
D to H2O and C. trachomatis infection
Abdou A, Nassirou B, Kadri B, Moussa F, Munoz BE, et al. (2007) Prevalence and risk factors for trachoma and ocular Chlamydia trachomatis infection in Niger. Br J Ophthalmol 91: 13-17.	1	0	0	0	0	0	0	0	1
Ayele B, Gebre T, Moncada J, House JI, Stoller NE, et al. (2011) Risk Factors for Ocular Chlamydia after Three Mass Azithromycin Distributions. PLoS Negl Trop Dis 5.	1	0	0	0	0	0	0	0	1
Edwards T, Harding-Esch EM, Hailu G, Andreason A, Mabey DC, et al. (2008) Risk factors for active trachoma and Chlamydia trachomatis infection in rural Ethiopia after mass treatment with azithromycin. Trop Med Int Health 13: 556-565.	1	0	0	0	0	0	0	0	1
West SK, Rapoza P, Munoz B, Katala S, Taylor HR (1991) Epidemiology of ocular chlamydial infection in a trachoma-hyperendemic area. J Infect Dis 163: 752-756.	1	0	0	0	0	0	0	0	1

## Sheet: Sanitation
Reference	PCR/infection assessed? (+1)	Risk factor observed directly? (+1)	Quasi-experimental design (intervention: control, matched control, before/after) (+1)	Experimental design (RCT or CRT) (+1)	Purposively calculated sample size to address trachoma as key outcome of WASH characteristics (+1)	Attempted to control for confounding (+1)	Other strengths (+1)	Other limitations (-1) (e.g., no random population sample, but instead high-risk group only)	Score
Sanitation Access and TF/TI
Abdou A, Nassirou B, Kadri B, Moussa F, Munoz BE, et al. (2007) Prevalence and risk factors for trachoma and ocular Chlamydia trachomatis infection in Niger. Br J Ophthalmol 91: 13-17.	0	1	0	0	0	0	0	0	1
Amza A, Kadri B, Nassirou B, Stoller NE, Yu SN, et al. (2012) Community risk factors for ocular Chlamydia infection in Niger: pre-treatment results from a cluster-randomized trachoma trial. PLoS Negl Trop Dis 6: e1586.	0	0	0	0	0	0	0	0	0
Ayele B, Gebre T, Moncada J, House JI, Stoller NE, et al. (2011) Risk Factors for Ocular Chlamydia after Three Mass Azithromycin Distributions. PLoS Negl Trop Dis 5.	0	0	0	0	0	0	0	0	0
Bailey R, Downes B, Downes R, Mabey D (1991) Trachoma and water use; a case control study in a Gambian village. Trans R Soc Trop Med Hyg 85: 824-828.	0	1	0	0	0	0	0	0	1
Cajas-Monson LC, Mkocha H, Munoz B, Quinn TC, Gaydos CA, et al. (2011) Risk factors for ocular infection with Chlamydia trachomatis in children 6 months following mass treatment in Tanzania. PLoS Negl Trop Dis 5: e978.	0	1	0	0	0	0	0	0	1
Edwards T, Harding-Esch EM, Hailu G, Andreason A, Mabey DC, et al. (2008) Risk factors for active trachoma and Chlamydia trachomatis infection in rural Ethiopia after mass treatment with azithromycin. Trop Med Int Health 13: 556-565.	0	1	0	0	0	0	0	0	1
Ejigu M, Kariuki MM, Ilako DR, Gelaw Y (2013) Rapid trachoma assessment in kersa district, southwest ethiopia. Ethiop J Health Sci 23: 1-9.	0	1	0	0	0	0	0	0	1
Faye M, Kuper H, Dineen B, Bailey R (2006) Rapid assessment for prioritisation of trachoma control at community level in one district of the Kaolack Region, Senegal. Trans R Soc Trop Med Hyg 100: 149-157.	0	0	0	0	0	0	0	0	0
Golovaty I, Jones L, Gelaye B, Tilahun M, Belete H, et al. (2009) Access to water source, latrine facilities and other risk factors of active trachoma in Ankober, Ethiopia. PLoS One 4: e6702.	0	0	0	0	0	0	0	0	0
Harding-Esch EM, Edwards T, Sillah A, Sarr-Sissoho I, Aryee EA, et al. (2008) Risk factors for active trachoma in The Gambia. Trans R Soc Trop Med Hyg 102: 1255-1262.	0	0	0	0	0	1	0	0	1
Hassan A, Ngondi JM, King JD, Elshafie BE, Ginaid GA, et al. (2011) The prevalence of blinding trachoma in northern states of Sudan. PLoS Negl Trop Dis 5.	0	1	0	0	0	1	0	0	2
Jip NF, King JD, Diallo MO, Miri ES, Hamza AT, et al. (2008) Blinding trachoma in katsina state, Nigeria: population-based prevalence survey in ten local government areas. Ophthalmic Epidemiol 15: 294-302.	0	0	0	0	0	1	0	0	1
Katz J, West KP, Jr., Khatry SK, LeClerq SC, Pradhan EK, et al. (1996) Prevalence and risk factors for trachoma in Sarlahi district, Nepal. Br J Ophthalmol 80: 1037-1041.	0	1	0	0	0	0	0	0	1
Luna EJ, Medina NH, Oliveira MB, de Barros OM, Vranjac A, et al. (1992) Epidemiology of trachoma in Bebedouro State of Sao Paulo, Brazil: prevalence and risk factors. Int J Epidemiol 21: 169-177.	0	0	0	0	0	0	0	0	0
Mesfin MM, de la Camera J, Tareke IG, Amanual G, Araya T, et al. (2006) A community-based trachoma survey: prevalence and risk factors in the Tigray region of northern Ethiopia. Ophthalmic Epidemiol 13: 173-181.	0	1	0	0	0	1	0	0	2
Mpyet C, Goyol M, Ogoshi C (2010) Personal and environmental risk factors for active trachoma in children in Yobe state, north-eastern Nigeria. Trop Med Int Health 15: 168-172.	0	1	0	0	0	1	0	0	2
Mpyet C, Lass BD, Yahaya HB, Solomon AW (2012) Prevalence of and risk factors for trachoma in kano state, Nigeria. PLoS One 7: e40421.	0	0	0	0	0	1	0	0	1
Ngondi J, Matthews F, Reacher M, Onsarigo A, Matende I, et al. (2007) Prevalence of risk factors and severity of active trachoma in southern Sudan: an ordinal analysis. Am J Trop Med Hyg 77: 126-132.	0	1	0	0	0	0	0	0	1
Ngondi J, Matthews F, Reacher M, Baba S, Brayne C, et al. (2008) Associations between active trachoma and community intervention with Antibiotics, Facial cleanliness, and Environmental improvement (A,F,E). PLoS Negl Trop Dis 2: e229.	0	1	0	0	0	0	0	0	1
Ngondi J, Gebre T, Shargie EB, Graves PM, Ejigsemahu Y, et al. (2008) Risk factors for active trachoma in children and trichiasis in adults: a household survey in Amhara Regional State, Ethiopia. Trans R Soc Trop Med Hyg 102: 432-438.	0	1	0	0	0	0	0	0	1
Ngondi J, Gebre T, Shargie EB, Adamu L, Teferi T, et al. (2010) Estimation of effects of community intervention with antibiotics, facial cleanliness, and environmental improvement (A,F,E) in five districts of Ethiopia hyperendemic for trachoma. Br J Ophthalmol 94: 278-281.	0	1	0	0	0	0	0	0	1
Regassa K, Teshome T (2004) Trachoma among adults in Damot Gale District, South Ethiopia. Ophthalmic Epidemiol 11: 9-16.	0	0	0	0	0	0	0	0	0
Schemann JF, Sacko D, Malvy D, Momo G, Traore L, et al. (2002) Risk factors for trachoma in Mali. Int J Epidemiol 31: 194-201.	0	1	0	0	0	1	0	0	2
Schemann JF, Guinot C, Ilboudo L, Momo G, Ko B, et al. (2003) Trachoma, flies and environmental factors in Burkina Faso. Trans R Soc Trop Med Hyg 97: 63-68.	0	1	0	0	0	0	0	0	1
Schemann JF, Guinot C, Traore L, Zefack G, Dembele M, et al. (2007) Longitudinal evaluation of three azithromycin distribution strategies for treatment of trachoma in a sub-Saharan African country, Mali. Acta Trop 101: 40-53.	0	0	0	0	0	0	0	0	0
Zerihun N (1997) Trachoma in Jimma zone, south western Ethiopia. Trop Med Int Health 2: 1115-1121.	0	0	0	0	0	0	0	0	0
Sanitation Access and C. trachomatis infection
Abdou A, Nassirou B, Kadri B, Moussa F, Munoz BE, et al. (2007) Prevalence and risk factors for trachoma and ocular Chlamydia trachomatis infection in Niger. Br J Ophthalmol 91: 13-17.	1	0	0	0	0	0	0	0	1
Ayele B, Gebre T, Moncada J, House JI, Stoller NE, et al. (2011) Risk Factors for Ocular Chlamydia after Three Mass Azithromycin Distributions. PLoS Negl Trop Dis 5.	1	0	0	0	0	0	0	0	1
Burton MJ, Holland MJ, Makalo P, Aryee EA, Alexander ND, et al. (2005) Re-emergence of Chlamydia trachomatis infection after mass antibiotic treatment of a trachoma-endemic Gambian community: a longitudinal study. Lancet 365: 1321-1328.	1	0	0	0	0	1	0	0	2
Harding-Esch EM, Edwards T, Mkocha H, Munoz B, Holland MJ, et al. (2010) Trachoma prevalence and associated risk factors in the gambia and Tanzania: baseline results of a cluster randomised controlled trial. PLoS Negl Trop Dis 4: e861.	1	0	0	0	0	0	0	0	1
Sallam TA, Raja'a YA, Al-Zubiery TK, Al-Shaibani KS, Al-Shamiri AA, et al. (2003) Chlamydia trachomatis infections among Yemeni school pupils in relation to environmental conditions. Saudi Med J 24: 84-87.	1	0	0	0	0	0	0	0	1
Edwards T, Harding-Esch EM, Hailu G, Andreason A, Mabey DC, et al. (2008) Risk factors for active trachoma and Chlamydia trachomatis infection in rural Ethiopia after mass treatment with azithromycin. Trop Med Int Health 13: 556-565.	1	1	0	0	0	0	0	0	2
Sanitation Use and TF/TI
Cruz AA, Medina NH, Ibrahim MM, Souza RM, Gomes UA, et al. (2008) Prevalence of trachoma in a population of the upper Rio Negro basin and risk factors for active disease. Ophthalmic Epidemiol 15: 272-278.	0	0	0	0	0	1	0	0	1
Cumberland P, Hailu G, Todd J (2005) Active trachoma in children aged three to nine years in rural communities in Ethiopia: prevalence, indicators and risk factors. Trans R Soc Trop Med Hyg 99: 120-127.	0	0	0	0	0	1	0	0	1
Edwards T, Harding-Esch EM, Hailu G, Andreason A, Mabey DC, et al. (2008) Risk factors for active trachoma and Chlamydia trachomatis infection in rural Ethiopia after mass treatment with azithromycin. Trop Med Int Health 13: 556-565.	0	0	0	0	0	0	0	0	0
Faye M, Kuper H, Dineen B, Bailey R (2006) Rapid assessment for prioritisation of trachoma control at community level in one district of the Kaolack Region, Senegal. Trans R Soc Trop Med Hyg 100: 149-157.	0	0	0	0	0	0	0	0	0
Montgomery MA, Desai MM, Elimelech M (2010) Assessment of latrine use and quality and association with risk of trachoma in rural Tanzania. Trans R Soc Trop Med Hyg 104: 283-289.	0	1	0	0	0	1	0	0	2
Polack S, Kuper H, Solomon AW, Massae PA, Abuelo C, et al. (2006) The relationship between prevalence of active trachoma, water availability and its use in a Tanzanian village. Trans R Soc Trop Med Hyg 100: 1075-1083.	0	1	0	0	0	0	0	0	1

## Sheet: Hygiene 1
Reference	PCR/infection assessed? (+1)	Risk factor observed directly? (+1)	Quasi-experimental design (intervention: control, matched control, before/after) (+1)	Experimental design (RCT or CRT) (+1)	Purposively calculated sample size to address trachoma as key outcome of WASH characteristics (+1)	Attempted to control for confounding (+1)	Other strengths (+1)	Other limitations (-1)	Score
Clean face and TF/TI
Abdou A, Nassirou B, Kadri B, Moussa F, Munoz BE, et al. (2007) Prevalence and risk factors for trachoma and ocular Chlamydia trachomatis infection in Niger. Br J Ophthalmol 91: 13-17.	0	1	0	0	0	1	0	0	2
Bailey R, Downes B, Downes R, Mabey D (1991) Trachoma and water use; a case control study in a Gambian village. Trans R Soc Trop Med Hyg 85: 824-828.	0	1	0	0	0	0	0	0	1
Cruz AA, Medina NH, Ibrahim MM, Souza RM, Gomes UA, et al. (2008) Prevalence of trachoma in a population of the upper Rio Negro basin and risk factors for active disease. Ophthalmic Epidemiol 15: 272-278.	0	1	0	0	0	0	0	0	1
Ejigu M, Kariuki MM, Ilako DR, Gelaw Y (2013) Rapid trachoma assessment in kersa district, southwest ethiopia. Ethiop J Health Sci 23: 1-9.	0	1	0	0	0	0	0	0	1
Faye M, Kuper H, Dineen B, Bailey R (2006) Rapid assessment for prioritisation of trachoma control at community level in one district of the Kaolack Region, Senegal. Trans R Soc Trop Med Hyg 100: 149-157.	0	1	0	0	0	1	0	0	2
Golovaty I, Jones L, Gelaye B, Tilahun M, Belete H, et al. (2009) Access to water source, latrine facilities and other risk factors of active trachoma in Ankober, Ethiopia. PLoS One 4: e6702.	0	1	0	0	0	1	0	0	2
Hagi M, Schemann JF, Mauny F, Momo G, Sacko D, et al. (2010) Active trachoma among children in Mali: Clustering and environmental risk factors. PLoS Negl Trop Dis 4: e583.	0	1	0	0	0	1	0	0	2
Harding-Esch EM, Edwards T, Sillah A, Sarr-Sissoho I, Aryee EA, et al. (2008) Risk factors for active trachoma in The Gambia. Trans R Soc Trop Med Hyg 102: 1255-1262.	0	1	0	0	0	1	0	0	2
Jip NF, King JD, Diallo MO, Miri ES, Hamza AT, et al. (2008) Blinding trachoma in katsina state, Nigeria: population-based prevalence survey in ten local government areas. Ophthalmic Epidemiol 15: 294-302.	0	1	0	0	0	0	0	0	1
Koizumi IK, Medina NH, D'Amaral RKK, Morimoto WTM, Caligaris LSA, et al. (2005) Prevalence of trachoma in preschool and schoolchildren in the city of Sao Paulo. Revista de Saude Publica 39: 937-942.	0	1	0	0	0	0	0	0	1
Mpyet C, Goyol M, Ogoshi C (2010) Personal and environmental risk factors for active trachoma in children in Yobe state, north-eastern Nigeria. Trop Med Int Health 15: 168-172.	0	1	0	0	0	1	0	0	2
Mpyet C, Lass BD, Yahaya HB, Solomon AW (2012) Prevalence of and risk factors for trachoma in kano state, Nigeria. PLoS One 7: e40421.	0	1	0	0	0	1	0	0	2
Ngondi J, Matthews F, Reacher M, Onsarigo A, Matende I, et al. (2007) Prevalence of risk factors and severity of active trachoma in southern Sudan: an ordinal analysis. Am J Trop Med Hyg 77: 126-132.	0	1	0	0	0	1	0	0	2
Ngondi J, Matthews F, Reacher M, Baba S, Brayne C, et al. (2008) Associations between active trachoma and community intervention with Antibiotics, Facial cleanliness, and Environmental improvement (A,F,E). PLoS Negl Trop Dis 2: e229.	0	1	0	0	0	1	0	0	2
Ngondi J, Gebre T, Shargie EB, Adamu L, Teferi T, et al. (2010) Estimation of effects of community intervention with antibiotics, facial cleanliness, and environmental improvement (A,F,E) in five districts of Ethiopia hyperendemic for trachoma. Br J Ophthalmol 94: 278-281.	0	1	0	0	0	1	0	0	2
Roba AA, Patel D, Zondervan M (2012) Risk of trachoma in a SAFE intervention area. Int Ophthalmol: 1-7.	0	1	0	0	0	1	0	0	2
Schemann JF, Sacko D, Malvy D, Momo G, Traore L, et al. (2002) Risk factors for trachoma in Mali. Int J Epidemiol 31: 194-201.	0	1	0	0	0	1	0	0	2
Schemann JF, Guinot C, Ilboudo L, Momo G, Ko B, et al. (2003) Trachoma, flies and environmental factors in Burkina Faso. Trans R Soc Trop Med Hyg 97: 63-68.	0	1	0	0	0	1	0	0	2
Schemann JF, Guinot C, Traore L, Zefack G, Dembele M, et al. (2007) Longitudinal evaluation of three azithromycin distribution strategies for treatment of trachoma in a sub-Saharan African country, Mali. Acta Trop 101: 40-53.	0	1	0	0	0	1	0	0	2
Schemann JF, Laffly D, Sacko D, Zephak G, Malvy D (2007) Trichiasis and geoclimatic factors in Mali. Trans R Soc Trop Med Hyg 101: 996-1003.	0	1	0	0	0	0	0	0	1
Taylor HR, West SK, Mmbaga BB, Katala SJ, Turner V, et al. (1989) Hygiene factors and increased risk of trachoma in central Tanzania. Archives of ophthalmology 107: 1821-1825.	0	1	0	0	0	1	0	0	2
Vinke C, Lonergan S (2011) Social and environmental risk factors for trachoma: a mixed methods approach in the Kembata Zone of southern Ethiopia. Can J Dev Stud 32: 254-268.	0	1	0	0	0	1	0	0	2
West SK, Rapoza P, Munoz B, Katala S, Taylor HR (1991) Epidemiology of ocular chlamydial infection in a trachoma-hyperendemic area. J Infect Dis 163: 752-756.	0	1	0	0	0	0	0	0	1
West SK, Congdon N, Katala S, Mele L (1991) Facial cleanliness and risk of trachoma in families. Archives of ophthalmology 109: 855-857.	0	1	0	0	0	0	0	0	1
No ocular discharge and TF/TI
Amza A, Kadri B, Nassirou B, Stoller NE, Yu SN, et al. (2012) Community risk factors for ocular Chlamydia infection in Niger: pre-treatment results from a cluster-randomized trachoma trial. PLoS Negl Trop Dis 6: e1586.	0	1	0	0	0	0	0	0	1
Ayele B, Gebre T, Moncada J, House JI, Stoller NE, et al. (2011) Risk Factors for Ocular Chlamydia after Three Mass Azithromycin Distributions. PLoS Negl Trop Dis 5.	0	1	0	0	0	1	0	0	2
Cruz AA, Medina NH, Ibrahim MM, Souza RM, Gomes UA, et al. (2008) Prevalence of trachoma in a population of the upper Rio Negro basin and risk factors for active disease. Ophthalmic Epidemiol 15: 272-278.	0	1	0	0	0	0	0	0	1
Cumberland P, Hailu G, Todd J (2005) Active trachoma in children aged three to nine years in rural communities in Ethiopia: prevalence, indicators and risk factors. Trans R Soc Trop Med Hyg 99: 120-127.	0	1	0	0	0	1	0	0	2
Edwards T, Harding-Esch EM, Hailu G, Andreason A, Mabey DC, et al. (2008) Risk factors for active trachoma and Chlamydia trachomatis infection in rural Ethiopia after mass treatment with azithromycin. Trop Med Int Health 13: 556-565.	0	1	0	0	0	1	0	0	2
Harding-Esch EM, Edwards T, Sillah A, Sarr-Sissoho I, Aryee EA, et al. (2008) Risk factors for active trachoma in The Gambia. Trans R Soc Trop Med Hyg 102: 1255-1262.	0	1	0	0	0	1	0	0	2
Jip NF, King JD, Diallo MO, Miri ES, Hamza AT, et al. (2008) Blinding trachoma in katsina state, Nigeria: population-based prevalence survey in ten local government areas. Ophthalmic Epidemiol 15: 294-302.	0	1	0	0	0	1	0	0	2
King JD, Ngondi J, Kasten J, Diallo MO, Zhu H, et al. (2011) Randomised trial of face-washing to develop a standard definition of a clean face for monitoring trachoma control programmes. Trans R Soc Trop Med Hyg 105: 7-16.	0	1	0	0	0	1	0	0	2
Ngondi J, Gebre T, Shargie EB, Graves PM, Ejigsemahu Y, et al. (2008) Risk factors for active trachoma in children and trichiasis in adults: a household survey in Amhara Regional State, Ethiopia. Trans R Soc Trop Med Hyg 102: 432-438.	0	1	0	0	0	1	0	0	2
West SK, Congdon N, Katala S, Mele L (1991) Facial cleanliness and risk of trachoma in families. Archives of ophthalmology 109: 855-857.	0	1	0	0	0	0	0	0	1
No nasal discharge and TF/TI
Amza A, Kadri B, Nassirou B, Stoller NE, Yu SN, et al. (2012) Community risk factors for ocular Chlamydia infection in Niger: pre-treatment results from a cluster-randomized trachoma trial. PLoS Negl Trop Dis 6: e1586.	0	1	0	0	0	1	0	0	2
Ayele B, Gebre T, Moncada J, House JI, Stoller NE, et al. (2011) Risk Factors for Ocular Chlamydia after Three Mass Azithromycin Distributions. PLoS Negl Trop Dis 5.	0	1	0	0	0	0	0	0	1
Cumberland P, Hailu G, Todd J (2005) Active trachoma in children aged three to nine years in rural communities in Ethiopia: prevalence, indicators and risk factors. Trans R Soc Trop Med Hyg 99: 120-127.	0	1	0	0	0	0	0	0	1
Edwards T, Harding-Esch EM, Hailu G, Andreason A, Mabey DC, et al. (2008) Risk factors for active trachoma and Chlamydia trachomatis infection in rural Ethiopia after mass treatment with azithromycin. Trop Med Int Health 13: 556-565.	0	1	0	0	0	1	0	0	2
Gower EW, Solomon AW, Burton MJ, Aguirre A, Munoz B, et al. (2006) Chlamydial positivity of nasal discharge at baseline is associated with ocular chlamydial positivity 2 months following azithromycin treatment. Invest Ophthalmol Vis Sci 47: 4767-4771.	0	1	0	0	0	0	0	0	1
Edwards T, Harding-Esch EM, Hailu G, Andreason A, Mabey DC, et al. (2008) Risk factors for active trachoma and Chlamydia trachomatis infection in rural Ethiopia after mass treatment with azithromycin. Trop Med Int Health 13: 556-565.	0	1	0	0	0	1	0	0	2
Jip NF, King JD, Diallo MO, Miri ES, Hamza AT, et al. (2008) Blinding trachoma in katsina state, Nigeria: population-based prevalence survey in ten local government areas. Ophthalmic Epidemiol 15: 294-302.	0	1	0	0	0	1	0	0	2
Ngondi J, Gebre T, Shargie EB, Graves PM, Ejigsemahu Y, et al. (2008) Risk factors for active trachoma in children and trichiasis in adults: a household survey in Amhara Regional State, Ethiopia. Trans R Soc Trop Med Hyg 102: 432-438.	0	1	0	0	0	1	0	0	2
West SK, Congdon N, Katala S, Mele L (1991) Facial cleanliness and risk of trachoma in families. Archives of ophthalmology 109: 855-857.	0	1	0	0	0	0	0	0	1
No ocular discharge and C. trachomatis infection
Ayele B, Gebre T, Moncada J, House JI, Stoller NE, et al. (2011) Risk Factors for Ocular Chlamydia after Three Mass Azithromycin Distributions. PLoS Negl Trop Dis 5.	1	1	0	0	0	1	0	0	3
Burton MJ, Holland MJ, Makalo P, Aryee EA, Alexander ND, et al. (2005) Re-emergence of Chlamydia trachomatis infection after mass antibiotic treatment of a trachoma-endemic Gambian community: a longitudinal study. Lancet 365: 1321-1328.	1	1	0	0	0	1	0	0	3
Edwards T, Harding-Esch EM, Hailu G, Andreason A, Mabey DC, et al. (2008) Risk factors for active trachoma and Chlamydia trachomatis infection in rural Ethiopia after mass treatment with azithromycin. Trop Med Int Health 13: 556-565.	1	1	0	0	0	1	0	0	3
Harding-Esch EM, Edwards T, Mkocha H, Munoz B, Holland MJ, et al. (2010) Trachoma prevalence and associated risk factors in the gambia and Tanzania: baseline results of a cluster randomised controlled trial. PLoS Negl Trop Dis 4: e861.	1	1	0	0	0	1	0	0	3
No nasal discharge and C. trachomatis infection
Ayele B, Gebre T, Moncada J, House JI, Stoller NE, et al. (2011) Risk Factors for Ocular Chlamydia after Three Mass Azithromycin Distributions. PLoS Negl Trop Dis 5.	1	1	0	0	0	0	0	0	2
Burton MJ, Holland MJ, Makalo P, Aryee EA, Alexander ND, et al. (2005) Re-emergence of Chlamydia trachomatis infection after mass antibiotic treatment of a trachoma-endemic Gambian community: a longitudinal study. Lancet 365: 1321-1328.	1	1	0	0	0	0	0	0	2
Edwards T, Harding-Esch EM, Hailu G, Andreason A, Mabey DC, et al. (2008) Risk factors for active trachoma and Chlamydia trachomatis infection in rural Ethiopia after mass treatment with azithromycin. Trop Med Int Health 13: 556-565.	1	1	0	0	0	1	0	0	3
Harding-Esch EM, Edwards T, Mkocha H, Munoz B, Holland MJ, et al. (2010) Trachoma prevalence and associated risk factors in the gambia and Tanzania: baseline results of a cluster randomised controlled trial. PLoS Negl Trop Dis 4: e861.	1	1	0	0	0	1	0	0	3

## Sheet: Hygiene 2
Reference	PCR/infection assessed? (+1)	Risk factor directly observed? (+1)	Quasi-experimental design (intervention: control, matched control, before/after) (+1)	Experimental design (RCT or CRT) (+1)	Purposively calculated sample size to address trachoma as key outcome of WASH characteristics (+1)	Attempted to control for confounding (+1)	Other strengths (+1)	Other limitations (-1)	Score
Face washing at least twice daily and TF/TI
Faye M, Kuper H, Dineen B, Bailey R (2006) Rapid assessment for prioritisation of trachoma control at community level in one district of the Kaolack Region, Senegal. Trans R Soc Trop Med Hyg 100: 149-157.	0	0	0	0	0	1	0	0	1
Hassan A, Ngondi JM, King JD, Elshafie BE, Ginaid GA, et al. (2011) The prevalence of blinding trachoma in northern states of Sudan. PLoS Negl Trop Dis 5.	0	0	0	0	0	1	0	0	1
Jip NF, King JD, Diallo MO, Miri ES, Hamza AT, et al. (2008) Blinding trachoma in katsina state, Nigeria: population-based prevalence survey in ten local government areas. Ophthalmic Epidemiol 15: 294-302.	0	0	0	0	0	1	0	0	1
Ngondi J, Matthews F, Reacher M, Onsarigo A, Matende I, et al. (2007) Prevalence of risk factors and severity of active trachoma in southern Sudan: an ordinal analysis. Am J Trop Med Hyg 77: 126-132.	0	0	0	0	0	0	0	0	0
Ngondi J, Matthews F, Reacher M, Baba S, Brayne C, et al. (2008) Associations between active trachoma and community intervention with Antibiotics, Facial cleanliness, and Environmental improvement (A,F,E). PLoS Negl Trop Dis 2: e229.	0	0	0	0	0	0	0	0	0
Ngondi J, Gebre T, Shargie EB, Adamu L, Teferi T, et al. (2010) Estimation of effects of community intervention with antibiotics, facial cleanliness, and environmental improvement (A,F,E) in five districts of Ethiopia hyperendemic for trachoma. Br J Ophthalmol 94: 278-281.	0	0	0	0	0	0	0	0	0
Polack S, Kuper H, Solomon AW, Massae PA, Abuelo C, et al. (2006) The relationship between prevalence of active trachoma, water availability and its use in a Tanzanian village. Trans R Soc Trop Med Hyg 100: 1075-1083.	0	0	0	0	0	0	0	0	0
Schemann JF, Guinot C, Ilboudo L, Momo G, Ko B, et al. (2003) Trachoma, flies and environmental factors in Burkina Faso. Trans R Soc Trop Med Hyg 97: 63-68.	0	0	0	0	0	0	0	0	0
Face washing at least once daily and TF/TI
Edwards T, Harding-Esch EM, Hailu G, Andreason A, Mabey DC, et al. (2008) Risk factors for active trachoma and Chlamydia trachomatis infection in rural Ethiopia after mass treatment with azithromycin. Trop Med Int Health 13: 556-565.	0	0	0	0	0	0	0	0	0
Faye M, Kuper H, Dineen B, Bailey R (2006) Rapid assessment for prioritisation of trachoma control at community level in one district of the Kaolack Region, Senegal. Trans R Soc Trop Med Hyg 100: 149-157.	0	0	0	0	0	1	0	0	1
Mesfin MM, de la Camera J, Tareke IG, Amanual G, Araya T, et al. (2006) A community-based trachoma survey: prevalence and risk factors in the Tigray region of northern Ethiopia. Ophthalmic Epidemiol 13: 173-181.	0	0	0	0	0	0	0	0	0
Ngondi J, Matthews F, Reacher M, Onsarigo A, Matende I, et al. (2007) Prevalence of risk factors and severity of active trachoma in southern Sudan: an ordinal analysis. Am J Trop Med Hyg 77: 126-132.	0	0	0	0	0	0	0	0	0
Regassa K, Teshome T (2004) Trachoma among adults in Damot Gale District, South Ethiopia. Ophthalmic Epidemiol 11: 9-16.	0	0	0	0	0	0	0	0	0
Schemann JF, Sacko D, Malvy D, Momo G, Traore L, et al. (2002) Risk factors for trachoma in Mali. Int J Epidemiol 31: 194-201.	0	0	0	0	0	1	0	0	1
Bathing at least once daily and TF/TI
Cumberland P, Hailu G, Todd J (2005) Active trachoma in children aged three to nine years in rural communities in Ethiopia: prevalence, indicators and risk factors. Trans R Soc Trop Med Hyg 99: 120-127.	0	0	0	0	0	1	0	0	1
Schemann JF, Sacko D, Malvy D, Momo G, Traore L, et al. (2002) Risk factors for trachoma in Mali. Int J Epidemiol 31: 194-201.	0	0	0	0	0	1	0	0	1
Schemann JF, Guinot C, Ilboudo L, Momo G, Ko B, et al. (2003) Trachoma, flies and environmental factors in Burkina Faso. Trans R Soc Trop Med Hyg 97: 63-68.	0	0	0	0	0	1	0	0	1
Schemann JF, Guinot C, Traore L, Zefack G, Dembele M, et al. (2007) Longitudinal evaluation of three azithromycin distribution strategies for treatment of trachoma in a sub-Saharan African country, Mali. Acta Trop 101: 40-53.	0	0	0	0	0	0	0	0	0
Towel use and TF/TI
Cruz AA, Medina NH, Ibrahim MM, Souza RM, Gomes UA, et al. (2008) Prevalence of trachoma in a population of the upper Rio Negro basin and risk factors for active disease. Ophthalmic Epidemiol 15: 272-278.	0	0	0	0	0	0	0	0	0
Faye M, Kuper H, Dineen B, Bailey R (2006) Rapid assessment for prioritisation of trachoma control at community level in one district of the Kaolack Region, Senegal. Trans R Soc Trop Med Hyg 100: 149-157.	0	0	0	0	0	0	0	0	0
Hagi M, Schemann JF, Mauny F, Momo G, Sacko D, et al. (2010) Active trachoma among children in Mali: Clustering and environmental risk factors. PLoS Negl Trop Dis 4: e583.	0	0	0	0	0	1	0	0	1
Schemann JF, Sacko D, Malvy D, Momo G, Traore L, et al. (2002) Risk factors for trachoma in Mali. Int J Epidemiol 31: 194-201.	0	0	0	0	0	0	0	0	0
Taylor HR, West SK, Mmbaga BB, Katala SJ, Turner V, et al. (1989) Hygiene factors and increased risk of trachoma in central Tanzania. Archives of ophthalmology 107: 1821-1825.	0	0	0	0	0	1	0	0	1
Soap use and TF/TI
Bailey R, Downes B, Downes R, Mabey D (1991) Trachoma and water use; a case control study in a Gambian village. Trans R Soc Trop Med Hyg 85: 824-828.	0	0	0	0	0	0	0	0	0
Faye M, Kuper H, Dineen B, Bailey R (2006) Rapid assessment for prioritisation of trachoma control at community level in one district of the Kaolack Region, Senegal. Trans R Soc Trop Med Hyg 100: 149-157.	0	0	0	0	0	1	0	0	1
Guraksin A, Gullulu G (1997) Prevalence of trachoma in eastern Turkey. Int J Epidemiol 26: 436-442.	0	0	0	0	0	0	0	0	0
Mesfin MM, de la Camera J, Tareke IG, Amanual G, Araya T, et al. (2006) A community-based trachoma survey: prevalence and risk factors in the Tigray region of northern Ethiopia. Ophthalmic Epidemiol 13: 173-181.	0	0	0	0	0	1	0	0	1
Schemann JF, Sacko D, Malvy D, Momo G, Traore L, et al. (2002) Risk factors for trachoma in Mali. Int J Epidemiol 31: 194-201.	0	0	0	0	0	1	0	0	1
Ketema K, Tiruneh M, Woldeyohannes D, Muluye D (2012) Active trachoma and associated risk factors among children in Baso Liben District of East Gojjam, Ethiopia. BMC Public Health 12: 1105.	0	0	0	0	0	1	0	0	1
